# Supplementary material for: Hyperphosphatemia Contributes to Skeletal Muscle Atrophy in Mice
Source: Int J Mol Sci. 2024 Aug 28;25(17):9308. doi: 10.3390/ijms25179308 (PMC11395169; doi:10.3390/ijms25179308)
Supplement: Supplementary file 1 [file ijms-25-09308-s001.zip]

Archive with 1 entries (1 files):
- ijms-3141664-supplementary.pdf
